# Supplementary material for: Bamboo lignocellulose degradation by gut symbiotic microbiota of the bamboo snout beetle Cyrtotrachelus buqueti
Source: Biotechnol Biofuels. 2019 Apr 1;12:70. doi: 10.1186/s13068-019-1411-1 (PMC6442426; doi:10.1186/s13068-019-1411-1)
Supplement: Supplementary file 2 — Additional file 2: Table S1. Microbial composition of the AWG and YWG groups at the phyla level. [file 13068_2019_1411_MOESM2_ESM.xls]

## Sheet: Sheet1
Table S1. Microbial compositions of the AWG and YWG groups at phyla.
Item	ID	AWG1	AWG2	AWG3	AWG4	AWG5	AWG6	AWG7	AWG8	AWG9	AWG10	AWG11	AWG12	AWG13	AWG14	AWG15	Average	Standard errors	YWG1	YWG2	YWG3	YWG4	YWG5	YWG6	YWG7	YWG8	YWG9	YWG10	YWG11	YWG12	YWG13	YWG14	YWG15	Average	Standard errors
1	[Thermi]	0	0	0	0	0	0	0	0	0	0	14	0	0	0	0	0.933333	0.933333	0	0	0	0	0	0	0	0	0	0	0	0	0	0	0	0	0
2	Actinobacteria	14	49	100	6	22	145	14	49	15	2	3	16	165	36	1	42.4667	13.5758	175	24	73	14	126	130	53	39	48	12	56	50	26	45	454	88.3333	28.7594
3	Bacteroidetes	1	114	5184	1836	70	148	54	76	900	62	3	3241	697	159	1158	913.533	383.872	480	14	1537	6	1717	546	4626	6	3	13	121	783	2	2273	9	809.067	332.486
4	Chloroflexi	0	0	0	0	0	0	0	0	0	0	0	0	0	0	0	0	0	0	0	0	0	16	0	0	0	0	0	15	14	0	0	0	3	1.60653
5	Cyanobacteria	0	16	0	0	1	2	0	3	0	9	0	14	40	2	1	5.86667	2.79091	0	0	0	0	0	0	0	0	0	0	0	0	0	0	0	0	0
6	Firmicutes	2758	12441	6180	1538	1770	3053	4096	17152	8449	17747	3331	4868	22041	2310	13214	8063.2	1743.04	53128	42076	52299	23465	34070	11508	19757	26758	53576	42125	62975	11658	48440	58780	47464	39205.3	4377.17
7	Nitrospirae	0	0	0	0	0	0	0	0	0	0	0	0	0	0	0	0	0	0	0	4	1	1	0	0	2	0	3	7	3	4	5	4	2.26667	0.572935
8	Proteobacteria	11281	24543	37626	33632	41392	35592	17702	27490	38815	26581	49341	22538	19182	45285	37888	31259.2	2827.05	16844	18714	4295	32649	13151	35795	35904	36736	19223	15111	5902	52115	39741	15665	24749	24439.6	3544.09
9	Tenericutes	13866	3	1	192	13	15494	9	879	15	6	1	25	8	5	0	2034.47	1329.26	0	0	0	0	6	0	0	0	0	0	0	1706	0	20	0	115.467	113.618
10	Thermotogae	0	0	0	0	0	0	0	0	0	0	0	0	0	0	0	0	0	0	0	0	0	0	0	0	0	31	0	0	0	0	0	0	2.06667	2.06667
11	TM7	0	0	22	0	0	0	0	0	0	0	0	0	0	0	0	1.46667	1.46667	0	0	0	0	0	0	0	0	0	0	0	0	0	0	0	0	0
12	Verrucomicrobia	0	0	1	1	3	28	38	0	1	0	0	1	0	0	0	4.86667	2.99661	0	0	0	0	0	0	0	0	0	0	0	0	0	0	0	0	0
