# Supplementary material for: Bamboo lignocellulose degradation by gut symbiotic microbiota of the bamboo snout beetle Cyrtotrachelus buqueti
Source: Biotechnol Biofuels. 2019 Apr 1;12:70. doi: 10.1186/s13068-019-1411-1 (PMC6442426; doi:10.1186/s13068-019-1411-1)
Supplement: Supplementary file 3 — Additional file 3: Table S2. Microbial composition of the AWG and YWG groups at the genus level. [file 13068_2019_1411_MOESM3_ESM.xls]

## Sheet: Sheet1
Table S2. Microbial compositions of the AWG and YWG groups at genus.
Item	Genus	AWG1	AWG2	AWG3	AWG4	AWG5	AWG6	AWG7	AWG8	AWG9	AWG10	AWG11	AWG12	AWG13	AWG14	AWG15	Average	Standard errors	YWG1	YWG2	YWG3	YWG4	YWG5	YWG6	YWG7	YWG8	YWG9	YWG10	YWG11	YWG12	YWG13	YWG14	YWG15	Average	Standard errors
1	[Prevotella]	0	0	0	0	0	0	0	0	2	49	19	1	5	0	0	5.06667	3.3855	0	0	0	0	0	0	0	0	0	0	0	0	0	0	0	0	0
2	[Ruminococcus]	0	0	0	0	0	0	0	6	0	0	0	0	0	16	0	1.46667	1.11213	0	0	0	0	0	0	0	0	0	0	0	0	0	0	0	0	0
3	Acholeplasma	0	0	0	0	0	0	0	0	0	0	0	0	0	0	0	0	0	0	0	0	0	0	0	0	20	0	0	0	0	6	0	0	1.73333	1.3644
4	Acidovorax	0	0	0	0	0	0	0	0	0	0	0	0	0	0	0	0	0	0	0	0	0	0	21	0	0	3	0	0	0	0	0	0	1.6	1.4
5	Acinetobacter	15	31	78	8	1	32	269	31	41	616	27	5	19	100	42	87.6667	41.4278	1	1	25	1	0	24	0	12	3	0	4	0	22	3	1	6.46667	2.42971
6	Adlercreutzia	0	0	0	0	0	0	0	0	0	0	9	1	0	0	0	0.666667	0.598941	0	0	0	0	0	0	0	0	0	0	0	0	0	0	0	0	0
7	Agrobacterium	0	100	0	1	0	0	0	0	0	4	0	1	0	0	3	7.26667	6.63143	6	0	3	0	0	1	0	5	36	0	0	10	0	0	0	4.06667	2.40924
8	Akkermansia	0	0	1	0	0	1	0	0	0	0	1	1	3	0	38	3	2.50903	0	0	0	0	0	0	0	0	0	0	0	0	0	0	0	0	0
9	Anaerococcus	0	0	0	0	0	0	9	0	0	0	0	0	0	0	0	0.6	0.6	0	0	0	0	0	0	0	0	0	0	0	0	0	0	0	0	0
10	Bacillus	0	0	0	0	0	0	0	0	0	0	0	0	0	0	0	0	0	742	383	99	155	105	350	336	174	205	203	307	148	438	392	163	280	43.82
11	Bacteroides	0	3	0	42	1	0	69	1	0	10	33	3	28	105	16	20.7333	7.97345	0	0	0	0	0	0	0	0	0	0	0	0	0	0	0	0	0
12	Bifidobacterium	0	0	0	0	0	0	0	0	0	0	0	0	17	0	0	1.13333	1.13333	0	0	0	0	0	0	0	0	0	0	0	0	0	0	0	0	0
13	Burkholderia	0	0	0	0	0	0	0	0	0	0	0	0	0	0	0	0	0	0	0	0	0	0	6	0	0	5	0	0	0	12	0	0	1.53333	0.899029
14	Candidatus.Aquiluna	0	0	0	0	0	0	0	1	0	0	0	0	0	63	0	4.26667	4.19577	0	0	0	0	0	0	0	0	0	0	0	0	0	0	0	0	0
15	Chryseobacterium	0	0	0	0	0	0	1	0	0	0	0	0	0	26	0	1.8	1.72985	0	0	0	0	0	0	0	0	0	0	0	0	0	0	0	0	0
16	Citrobacter	0	20	44	1275	1585	197	737	771	1054	526	234	897	686	49	124	546.6	130.391	21	42	20	83	942	72	776	86	20	324	2	0	1	2	1	159.467	76.7046
17	Clostridium	0	0	0	0	0	0	0	0	0	0	9	0	0	1	0	0.666667	0.598941	0	0	0	0	0	0	0	0	0	0	0	0	0	0	0	0	0
18	Comamonas	0	0	0	0	0	0	0	0	0	0	0	0	1	25	1	1.8	1.6596	0	0	0	0	1	0	0	17	0	0	0	0	176	0	0	12.9333	11.702
19	Corynebacterium	4	0	11	0	0	6	48	11	0	0	27	5	0	37	12	10.7333	3.86494	2	0	0	2	5	2	0	0	433	0	2	0	17	0	0	30.8667	28.7458
20	Delftia	3	6	1	0	0	0	77	0	2	0	5	0	4	0	0	6.53333	5.0614	2	3	0	3	1	6	5	10	15	4	3	0	3	0	1	3.73333	1.0577
21	Dorea	0	0	0	0	0	0	0	0	0	0	0	0	0	0	0	0	0	0	0	0	0	16	0	0	0	0	0	0	0	62	0	0	5.2	4.19433
22	Dysgonomonas	0	1	899	17	0	3178	507	108	1066	45	2572	1814	16	3	0	681.733	269.478	457	1	0	10	120	762	1	2206	3	0	1526	0	1715	535	4626	797.467	331.57
23	Elizabethkingia	0	4	0	0	0	0	0	0	86	0	0	0	1	0	0	6.06667	5.71586	0	0	0	0	0	0	0	0	0	0	0	0	0	0	0	0	0
24	Enhydrobacter	0	7	14	0	1	3	1	2	0	4	0	0	1	12	2	3.13333	1.15002	12	8	1	3	2	7	0	0	2	16	4	1	24	5	1	5.73333	1.76869
25	Enterobacter	0	0	0	0	0	0	0	0	0	0	0	0	0	0	0	0	0	0	0	0	0	0	0	0	0	0	0	0	0	1	102	52	10.3333	7.40249
26	Enterococcus	26	1444	853	9	9	700	0	0	113	12	962	136	55	19	0	289.2	119.707	34960	5156	14976	74	871	4467	5592	3267	10272	3361	853	39	4192	22	11695	6653.13	2333.66
27	Erwinia	0	15	2	20	13	6	131	55	11	11	17	40	54	15	3	26.2	8.72992	0	3	4	1	3	14	1	8	0	19	3	11	18	136	100	21.4	10.4055
28	Erysipelothrix	0	0	0	0	0	0	0	0	63	3	0	0	0	0	0	4.4	4.19047	0	0	0	0	25	0	0	46	0	0	0	0	20	5	0	6.4	3.48575
29	Faecalibacterium	0	0	0	11	0	0	0	0	0	0	30	0	2	23	0	4.4	2.45299	0	0	0	0	0	0	0	0	0	0	0	0	0	0	0	0	0
30	Finegoldia	0	0	0	0	0	0	38	0	0	0	5	0	0	0	0	2.86667	2.53145	0	0	0	0	0	0	0	0	0	0	0	0	0	0	0	0	0
31	Helicobacter	0	0	0	0	0	0	0	0	0	0	84	0	1	0	0	5.66667	5.59563	0	0	0	0	0	0	0	0	0	0	0	0	0	0	0	0	0
32	Hydrogenophaga	0	0	0	0	0	0	0	12	0	0	0	0	0	8	0	1.33333	0.929243	0	0	0	0	0	0	0	0	0	0	0	0	0	0	0	0	0
33	Janthinobacterium	1	0	0	4	4	0	0	4	11	1031	4	1	0	7	1	71.2	68.562	0	0	0	0	0	0	0	0	0	0	0	0	0	0	0	0	0
34	Klebsiella	31	26	1	11	6	5	17	44	3	14	33	3	4	10	0	13.8667	3.50492	0	0	3	1	0	0	0	14	0	0	2	50	33	28	20	10.0667	4.06081
35	Kocuria	0	0	0	0	0	0	7	2	0	1	0	0	0	0	0	0.666667	0.47476	0	0	0	0	0	0	0	0	0	0	0	0	0	0	0	0	0
36	Lactobacillus	0	10	1	8	76	0	0	3	1	89	1098	14	24	35	0	90.6	72.3203	0	0	0	0	0	23	0	13	1	0	0	0	0	0	0	2.46667	1.70117
37	Lactococcus	2625	14797	7492	17592	2983	4083	21533	2228	12976	10230	3680	1333	1658	2761	4004	7331.67	1681.99	14343	19969	37076	41730	61772	5859	41302	54923	34858	37752	50958	21388	27039	10948	5500	31027.8	4591.82
38	Lampropedia	0	0	0	0	0	0	0	0	0	0	0	0	0	0	0	0	0	0	0	0	0	114	0	0	551	2	1	0	0	104	0	0	51.4667	37.0126
39	Leucobacter	0	0	0	0	0	0	0	3	0	6	0	0	0	0	0	0.6	0.434248	4	0	40	0	0	39	0	31	11	0	60	4	4	108	39	22.6667	7.967
40	Leuconostoc	78	645	75	77	234	21	359	0	28	2076	87	38	0	92	0	254	137.634	101	753	260	115	24	13	827	20	1099	500	0	1789	1395	55	70	468.067	149.11
41	Methylobacterium	0	0	0	0	0	0	0	0	0	0	0	0	0	0	0	0	0	0	0	0	31	5	0	0	6	0	16	0	0	1	1	0	4	2.22539
42	Microbacterium	0	27	0	0	0	0	36	0	0	27	1	0	0	1	0	6.13333	3.23061	0	0	0	0	0	0	0	0	0	0	0	0	0	0	0	0	0
43	Mycobacterium	0	0	0	0	0	10	0	1	0	1	0	0	1	0	0	0.866667	0.660928	0	0	0	0	0	0	0	0	0	0	0	0	0	0	0	0	0
44	Mycoplasma	10	2	15	6	1	25	8	1	0	1	1	0	0	0	9	5.26667	1.85541	0	0	0	0	0	0	0	0	0	0	0	0	0	0	0	0	0
45	Myroides	0	24	0	1	0	0	10	1	0	2	12	0	0	8	0	3.86667	1.78049	13	5	0	3	1	4	0	4	1	1	1	1	0	6	0	2.66667	0.897969
46	Neisseria	0	0	0	9	0	0	0	0	0	0	0	0	2	0	0	0.733333	0.605268	0	0	0	0	0	0	0	0	0	0	0	0	0	0	0	0	0
47	Nitrospira	0	0	0	0	0	0	0	0	0	0	0	0	0	0	0	0	0	0	1	0	3	3	0	2	4	1	0	4	1	0	0	0	1.26667	0.396012
48	Novosphingobium	0	0	9	1	5	6	0	0	0	8	0	0	0	14	21	4.26667	1.64886	0	0	0	0	0	0	0	0	0	0	0	0	0	0	0	0	0
49	Ochrobactrum	0	19	0	0	0	0	0	0	0	0	0	0	0	0	0	1.26667	1.26667	0	0	0	0	0	0	0	0	0	0	0	0	0	0	0	0	0
50	Odoribacter	0	0	0	0	0	0	0	0	0	0	34	0	0	0	0	2.26667	2.26667	0	0	0	0	0	0	0	0	0	0	0	0	0	0	0	0	0
51	Oscillospira	0	0	0	0	3	0	0	4	1	0	27	1	1	1	38	5.06667	2.94144	0	0	0	0	0	0	0	0	0	0	0	0	0	0	0	0	0
52	Paenibacillus	0	0	0	0	0	0	0	0	0	0	0	0	0	0	0	0	0	1	0	0	0	0	2	0	5	1	0	2	63	0	1	1	5.06667	4.15241
53	Parabacteroides	1	0	0	0	0	0	0	0	0	1	27	0	5	0	0	2.26667	1.79806	0	0	0	0	0	0	0	0	0	0	0	0	0	0	0	0	0
54	Paracoccus	0	0	0	0	0	0	0	0	0	0	0	0	0	0	8	0.533333	0.533333	0	0	0	0	0	0	0	0	0	0	0	0	0	0	0	0	0
55	Peptoniphilus	0	0	0	0	0	0	12	0	0	0	0	0	0	0	0	0.8	0.8	0	0	0	0	0	0	0	0	0	0	0	0	0	0	0	0	0
56	Prevotella	0	1	0	0	0	0	61	0	0	1	125	0	0	0	0	12.5333	8.99517	0	0	0	0	0	0	0	0	0	0	0	0	0	0	0	0	0
57	Propionibacterium	6	22	4	2	1	0	44	3	1	3	0	0	1	12	2	6.73333	3.05889	0	0	0	0	0	0	0	0	0	0	0	0	0	0	0	0	0
58	Providencia	0	0	2	5	18	0	0	3	6210	13	0	3	3	12	0	417.933	413.722	0	6	1123	4	55	571	0	362	0	0	101	0	15	0	0	149.133	81.5944
59	Pseudomonas	0	0	145	6	0	4	0	17	0	33	0	0	1	1	0	13.8	9.66102	346	139	39	102	70	134	112	33	85	66	62	47	141	118	56	103.333	19.7435
60	Rothia	0	0	0	0	0	0	0	0	0	0	0	0	0	20	0	1.33333	1.33333	0	0	0	0	0	0	0	0	0	0	0	0	0	0	0	0	0
61	Ruminococcus	0	0	0	0	0	0	0	0	0	0	0	0	0	0	12	0.8	0.8	0	0	0	0	0	0	0	0	0	0	4	0	8	0	0	0.8	0.578997
62	Saprospira	0	0	0	0	0	0	0	17	0	0	0	0	0	0	0	1.13333	1.13333	0	0	0	0	0	0	0	0	0	0	0	0	0	0	0	0	0
63	Serratia	26	1333	907	392	7760	902	461	1468	586	532	1314	380	508	6472	8	1536.6	599.118	542	310	827	744	108	2402	468	423	3036	302	155	2197	112	396	368	826	239.409
64	Sphingobacterium	0	29	0	0	0	0	0	0	1	0	0	0	0	0	0	2	1.92972	10	0	0	0	0	14	0	63	0	0	10	4	2	5	0	7.2	4.15898
65	Sphingomonas	2	0	29	6	2	5	23	3	10	341	2	1	10	40	8	32.1333	22.2657	0	0	0	0	1	1	18	1	1	0	0	1	0	0	0	1.53333	1.18268
66	Staphylococcus	7	1	0	0	1	2	45	1	1	6	32	3	4	5	0	7.2	3.39074	0	0	0	0	2	7	0	2	3	1	0	0	0	0	0	1	0.497613
67	Stenotrophomonas	10	77	12	4	0	0	139	0	42	0	14	0	0	5	0	20.2	10.0887	0	1	1	0	7	9	3	23	1	10	3	1	0	0	0	3.93333	1.61678
68	Streptococcus	0	0	0	23	1	0	1	1	8	3	91	0	0	31	0	10.6	6.23416	3	4	2	0	5	0	0	2	3	0	1	1	0	0	2	1.53333	0.42389
69	Sutterella	0	0	0	0	0	0	0	0	0	1	108	0	0	0	0	7.26667	7.19555	0	0	0	0	0	0	0	0	0	0	0	0	0	0	0	0	0
70	Vagococcus	0	187	0	0	0	2	0	0	12	0	10	0	0	0	0	14.0667	12.3922	2154	303	852	1	64	278	72	69	169	96	31	4	93	6	226	294.533	143.859
71	Veillonella	0	0	0	11	0	0	0	1	0	0	0	5	8	0	0	1.66667	0.897969	0	0	0	0	0	0	0	0	0	0	0	0	0	0	0	0	0
72	Vibrio	0	0	0	0	0	0	0	0	0	3	12	0	0	0	0	1	0.810643	0	0	0	0	0	0	0	0	0	0	0	0	0	0	0	0	0
73	Wautersiella	0	0	0	0	0	52	19	0	0	0	11	1	0	0	0	5.53333	3.60405	0	0	0	0	0	0	0	0	0	0	0	0	0	0	0	0	0
74	Weissella	0	0	0	0	0	0	0	0	0	0	0	0	0	0	0	0	0	0	0	0	0	0	121	0	0	46	6	67	0	0	3	1	16.2667	9.08241
