# Supplementary material for: Bamboo lignocellulose degradation by gut symbiotic microbiota of the bamboo snout beetle Cyrtotrachelus buqueti
Source: Biotechnol Biofuels. 2019 Apr 1;12:70. doi: 10.1186/s13068-019-1411-1 (PMC6442426; doi:10.1186/s13068-019-1411-1)
Supplement: Supplementary file 8 — Additional file 8: Table S3. Number of annotated genes for each GH, CE, PL and AA family in all Lactococcus, Serratia, Enterococcus and Dysgonomonas genomes available at http://www.cazy.org/and in Cytophaga hutchinsonii ATCC 33406. GH, glycoside hydrolase; CE, carbohydrate esterase; AA, auxiliary activity; PL, polysaccharide lyase; CAZyme, carbohydrate-active enzyme. [file 13068_2019_1411_MOESM8_ESM.xls]

## Sheet: S4-Cazy Sulfatases core genera
Table S3. Number of annotated genes for each Glycoside Hydrolase (GH) Carbohydrate Esterase (CE), Polysaccharide lyase (PL) and Auxiliary Activity (AA) family in all Lactococcus, Serratia, Enterococcus and Dysgonomonas genomes available at http://www.cazy.org/ and/ and in Cytophaga hutchinsonii ATCC 33406. GH, glycoside hydrolase; CE, Carbohydrate Esterase; AA, Auxiliary Activity; PL, polysacchar…
A. Lactococcus genomes	CAZymes
	Glycoside hydrolases
CAZyme families in Lactococcus genomes	GH1	GH2	GH3	GH4	GH5	GH8	GH9	GH10	GH11	GH13	GH15	GH16	GH17	GH18	GH19	GH20	GH23	GH24	GH25	GH26	GH27	GH28	GH29	GH30	GH31	GH32	GH33	GH35	GH36	GH37	GH38	GH39	GH42	GH43	GH50	GH51	GH53	GH63	GH64	GH65	GH67	GH68	GH73	GH77	GH78	GH81	GH82	GH84	GH85
L. lactis subsp. cremoris MG1363	8	0	2	0	1	1	1	0	0	8	0	0	0	1	0	0	1	0	4	0	0	0	0	0	1	0	0	0	0	0	0	0	0	2	0	0	0	0	0	3	1	0	4	0	0	0	0	0	0
L. lactis subsp. cremoris KW2	7	0	1	0	1	1	1	0	1	7	0	0	0	1	0	1	3	0	4	0	0	0	0	0	1	0	0	0	0	0	1	0	0	3	0	0	0	0	0	3	1	0	4	1	0	0	0	0	1
L. lactis subsp. cremoris SK11	8	0	1	0	1	1	0	0	1	6	0	0	0	1	0	0	2	0	4	0	0	0	0	0	1	0	0	0	0	0	0	0	0	1	0	0	0	0	0	2	0	0	2	1	0	0	0	0	0
L. lactis subsp. cremoris NZ9000	7	0	2	0	1	1	1	0	0	6	0	0	0	1	0	0	3	0	4	0	0	0	0	0	1	0	0	0	0	0	0	0	0	3	0	0	0	0	0	3	1	0	4	2	0	0	0	0	0
L. lactis subsp. cremoris JM1	8	0	0	0	0	0	0	0	1	2	0	0	0	1	0	0	2	0	4	0	0	0	0	0	1	0	0	0	0	0	0	0	0	0	0	0	0	0	0	1	0	0	4	0	0	0	0	0	0
L. lactis subsp. cremoris JM3	10	0	1	0	1	1	0	0	1	6	0	0	0	1	0	0	3	0	5	0	0	0	0	0	1	0	0	0	0	0	0	0	0	1	0	0	0	0	0	2	0	0	3	1	0	0	0	0	0
L. lactis subsp. cremoris JM2	6	0	1	0	1	1	0	0	1	2	0	0	0	1	0	0	2	0	4	0	0	0	0	0	1	0	0	0	0	0	0	0	0	1	0	0	0	0	0	1	2	0	3	1	0	0	0	0	0
L. lactis subsp. cremoris JM4	9	0	1	0	1	1	0	0	0	2	0	0	0	1	0	0	2	0	4	0	0	0	0	0	1	0	0	0	0	0	0	0	0	1	0	0	0	0	0	1	0	0	3	1	0	0	0	0	0
L. lactis subsp. cremoris A76	9	0	1	0	1	0	0	0	1	7	0	0	0	1	0	0	2	0	5	0	0	0	0	0	2	0	0	0	0	0	0	0	0	1	0	0	0	0	0	2	0	0	4	2	0	0	0	0	0
L. lactis subsp. cremoris C4	9	0	1	0	0	1	0	0	1	2	0	0	0	2	0	0	2	0	4	0	0	0	0	0	1	0	0	0	0	0	0	0	0	0	0	0	0	0	0	1	2	0	4	1	0	0	0	0	0
L. lactis subsp. cremoris 158	8	0	1	0	1	1	0	0	0	4	0	0	0	2	0	0	2	0	1	0	0	0	0	0	1	0	0	0	0	0	0	0	0	1	0	0	0	0	0	2	0	0	4	0	0	0	0	0	0
L. lactis subsp. cremoris 3107	9	0	1	0	1	1	0	0	0	1	0	0	0	1	0	0	2	0	4	0	0	0	0	0	1	0	0	0	0	0	0	0	0	1	0	0	0	0	0	1	0	0	4	1	0	0	0	0	0
L. lactis AI06	9	1	1	0	0	1	0	0	0	8	0	0	0	1	0	1	3	0	2	0	0	0	0	0	0	1	0	0	0	0	1	0	0	3	0	0	0	0	0	2	0	0	0	0	0	0	0	0	0
L. garvieae Lg2	7	0	0	0	0	0	0	0	0	7	0	0	0	2	0	1	2	1	2	0	0	0	0	0	0	0	0	0	0	0	3	0	0	0	0	0	0	0	0	1	0	0	4	0	0	0	0	0	0
L. garvieae ATCC 49156	7	0	0	0	0	0	0	0	0	7	0	0	0	2	0	1	2	1	2	0	0	0	0	0	0	0	0	0	0	0	3	0	0	0	0	0	0	0	0	1	0	0	4	0	0	0	0	0	0
L. garvieae 122061	9	0	0	0	0	0	0	0	0	6	0	0	0	2	0	3	2	0	2	0	0	0	0	0	0	0	0	0	0	0	2	0	0	0	0	0	0	0	0	1	0	0	3	0	0	0	0	0	0
L. piscium MKFS47	11	1	3	1	0	1	0	0	0	7	0	0	0	0	0	0	4	1	3	0	0	0	0	0	0	3	0	0	1	0	1	0	1	1	0	0	0	0	0	1	0	0	1	0	0	0	0	0	0
L. raffinolactis WiKim0068	6	0	0	0	0	1	0	0	0	10	0	0	0	0	0	0	3	0	2	0	0	0	0	0	0	2	0	0	1	0	0	0	1	0	0	0	0	0	0	2	0	0	1	1	0	0	0	0	0
L. lactis subsp. lactis UL8	6	1	1	0	0	0	0	0	0	8	0	0	0	1	0	1	4	3	0	0	0	0	0	0	2	0	0	0	0	0	1	0	0	1	0	0	0	0	0	2	0	0	4	1	0	0	0	0	1
L. lactis subsp. lactis UC77	7	1	1	0	0	0	0	0	0	8	0	0	0	1	0	1	5	0	2	0	0	0	0	0	1	0	0	0	0	0	1	0	0	1	0	0	0	0	0	2	0	0	4	1	0	0	0	0	1
L. lactis subsp. lactis UC11	8	1	1	0	0	1	0	0	0	8	0	0	0	1	0	1	2	0	3	0	0	0	0	0	0	1	0	0	0	0	1	0	0	1	0	0	0	0	0	2	1	0	4	1	1	0	0	0	1
L. lactis subsp. lactis UC08	8	1	1	0	0	1	0	0	0	8	0	0	0	1	0	1	2	0	3	0	0	0	0	0	0	1	0	0	0	0	1	0	0	1	0	0	0	0	0	4	1	0	4	1	0	0	0	0	1
L. lactis subsp. lactis UC063	7	1	1	0	0	0	0	0	0	7	0	0	0	2	0	1	3	0	3	0	0	0	0	0	0	2	0	0	0	0	1	0	0	1	0	0	0	0	0	2	0	0	4	1	0	0	0	0	1
L. lactis subsp. lactis UC06	9	1	1	0	0	1	0	0	0	8	0	0	0	1	0	1	3	0	2	0	0	0	0	0	0	0	0	0	0	0	1	0	0	1	0	0	0	0	0	2	1	0	4	1	0	0	0	0	1
L. lactis subsp. lactis S0	7	1	1	0	0	1	0	0	0	8	0	0	0	0	0	1	2	0	2	0	0	0	0	0	0	2	0	0	0	0	2	0	0	2	0	0	0	0	0	2	1	0	4	1	0	0	0	0	0
L. lactis subsp. lactis NCDO 2118	9	1	1	0	0	2	0	0	0	8	0	0	0	1	0	1	3	0	5	0	0	0	0	0	0	1	0	0	0	0	2	0	0	3	0	0	0	0	0	2	1	0	4	1	0	0	0	0	1
L. lactis subsp. lactis KLDS 4.0325	5	1	1	0	0	1	0	0	0	8	0	0	0	2	0	1	3	0	2	0	0	0	0	0	1	0	0	0	0	0	1	0	0	1	0	0	0	0	0	2	2	0	4	1	0	0	0	0	1
L. lactis subsp. lactis KF147	9	1	1	0	0	2	0	0	0	9	0	0	0	1	0	1	2	0	5	0	0	0	0	0	0	1	0	0	1	0	2	0	0	3	0	0	0	0	0	2	1	0	4	1	0	0	0	0	1
L. lactis subsp. lactis IO-1	6	0	1	0	0	2	1	0	0	8	0	0	0	1	0	1	3	0	5	0	0	0	0	0	0	1	0	0	0	0	1	0	0	1	0	0	0	0	0	2	0	0	4	1	0	0	0	0	1
L. lactis subsp. lactis Il1403	6	1	1	0	0	0	0	0	0	7	0	0	0	1	0	1	1	0	1	0	0	0	0	0	1	0	0	0	0	0	1	0	0	1	0	0	0	0	0	2	0	0	4	1	0	0	0	0	1
L. lactis subsp. lactis CV56	6	1	1	0	0	0	0	0	0	8	0	0	0	1	0	1	1	0	2	0	0	0	0	0	0	1	0	0	0	0	1	0	0	1	0	0	0	0	0	2	0	0	6	1	0	0	0	0	1
L. lactis subsp. lactis C10	6	1	1	0	0	0	0	0	0	8	0	0	0	1	0	1	4	0	4	0	0	0	0	0	2	0	0	0	0	0	1	0	0	1	0	0	0	0	0	2	0	0	4	1	0	0	0	0	1
L. lactis subsp. lactis bv. diacetylactis FM03	6	1	1	0	0	0	0	0	0	8	0	0	0	1	0	1	4	0	1	0	0	0	0	0	0	0	0	0	0	0	1	0	0	1	0	0	0	0	0	2	0	0	3	1	0	0	0	0	0
L. lactis subsp. lactis A12	8	1	1	0	0	0	0	0	0	10	0	0	0	1	0	1	3	0	2	0	0	0	0	0	1	0	0	0	2	0	1	0	0	1	0	0	0	0	0	3	0	0	3	1	0	0	0	0	0
L. lactis subsp. lactis 275	7	1	1	0	0	0	0	0	0	9	0	0	0	1	0	1	3	0	3	0	0	0	0	0	2	0	0	0	0	0	1	0	0	1	0	0	0	0	0	2	0	0	5	1	0	0	0	0	1
L. lactis subsp. lactis 229	7	1	1	0	0	0	0	0	0	8	0	0	0	2	0	1	4	0	1	0	0	0	0	0	1	0	0	0	0	0	1	0	0	1	0	0	0	0	0	2	0	0	4	1	0	0	0	0	1
L. lactis subsp. lactis 184	6	1	1	0	0	0	0	0	0	9	0	0	0	1	0	1	2	0	4	0	0	0	0	0	2	0	0	0	0	0	1	0	0	1	0	0	0	0	0	2	0	0	4	0	0	0	0	0	1
L. lactis subsp. lactis WFLU12	5	0	1	0	0	2	0	0	0	7	0	0	0	1	0	0	3	1	3	0	0	1	0	0	1	1	0	1	0	0	0	0	0	0	0	0	0	0	0	3	1	0	4	1	0	0	0	0	0
L. lactis subsp. lactis G50	6	1	1	0	0	1	0	0	0	8	0	0	0	1	0	1	2	0	2	0	0	0	0	0	0	1	0	0	0	0	1	0	0	1	0	0	0	0	0	2	0	0	4	1	0	0	0	0	1
L. lactis subsp. lactis G423	7	1	1	0	0	0	0	0	0	9	0	0	0	1	0	1	2	0	2	0	0	0	0	0	0	1	0	0	0	0	1	0	0	1	0	0	0	0	0	2	0	0	4	1	0	0	0	0	1
L. lactis subsp. lactis F44	7	1	1	0	0	0	0	0	0	9	0	0	0	1	0	1	1	0	2	0	0	0	0	0	0	1	0	0	0	0	1	0	0	1	0	0	0	0	0	2	0	0	5	1	0	0	0	0	1
L. lactis subsp. lactis 14B4	6	1	1	0	0	1	0	0	0	7	0	0	0	1	0	1	2	0	4	0	0	0	0	0	0	1	0	0	0	0	0	0	0	1	0	0	0	0	0	2	0	0	5	1	0	0	0	0	1
L. lactis subsp. lactis 11W7FMR12	2	0	0	0	0	0	0	0	0	1	0	0	0	0	0	1	0	0	1	0	0	0	0	0	0	0	0	0	0	0	1	0	0	0	0	0	0	0	0	0	0	0	0	0	0	0	0	0	1
L. lactis subsp. cremoris UC509.9	8	0	1	0	1	1	0	0	0	4	0	0	0	2	0	0	2	0	1	0	0	0	0	0	0	0	0	0	0	0	0	0	0	1	0	0	0	0	0	2	0	0	3	0	0	0	0	0	0
L. lactis subsp. cremoris UC109	8	0	1	0	1	1	0	0	0	4	0	0	0	1	0	0	2	0	1	0	0	0	0	0	0	0	0	0	0	0	0	0	0	1	0	0	0	0	0	2	0	0	4	0	0	0	0	0	0
Average number of sequences per CAZy family in Lactococcus genomes	7.31111	0.533333	0.955556	0.0222222	0.266667	0.666667	0.0888889	0	0.155556	6.71111	0	0	0	1.11111	0	0.688889	2.44444	0.155556	2.8	0	0	0.0222222	0	0	0.6	0.466667	0	0.0222222	0.111111	0	0.822222	0	0.0444444	1.08889	0	0	0	0	0	1.91111	0.355556	0	3.6	0.777778	0.0222222	0	0	0	0.488889
Minimum number of sequences per CAZy family in Lactococcus genomes	2	0	0	0	0	0	0	0	0	1	0	0	0	0	0	0	0	0	0	0	0	0	0	0	0	0	0	0	0	0	0	0	0	0	0	0	0	0	0	0	0	0	0	0	0	0	0	0	0
Maximum number of sequences per CAZy family in Lactococcus genomes	11	1	3	1	1	2	1	0	1	10	0	0	0	2	0	3	5	3	5	0	0	1	0	0	2	3	0	1	2	0	3	0	1	3	0	0	0	0	0	4	2	0	6	2	1	0	0	0	1
Number of Lactococcus genomes containing a given CAZyme family	45	24	39	1	12	26	4	0	7	45	0	0	0	41	0	29	44	5	44	0	0	1	0	0	22	16	0	1	4	0	29	0	2	37	0	0	0	0	0	44	13	0	43	33	1	0	0	0	22
B. Serratia genomes	CAZymes
	Glycoside hydrolases
CAZyme families in Serratia genomes	GH1	GH2	GH3	GH4	GH5	GH8	GH9	GH10	GH11	GH13	GH15	GH16	GH17	GH18	GH19	GH20	GH23	GH24	GH25	GH26	GH27	GH28	GH29	GH30	GH31	GH32	GH33	GH35	GH36	GH37	GH38	GH39	GH42	GH43	GH50	GH51	GH53	GH63	GH64	GH65	GH67	GH68	GH73	GH77	GH78	GH81	GH82	GH84	GH85
S. symbiotica SCt-VLC	0	0	1	0	0	0	0	0	0	0	0	0	0	0	0	0	3	2	0	0	0	0	0	0	0	0	0	0	0	0	0	0	0	0	0	0	0	0	0	0	0	0	0	0	0	0	0	0	0
S. symbiotica str. Cinara cedri	0	0	0	0	0	0	0	0	0	0	0	0	0	0	0	0	2	0	0	0	0	0	0	0	0	0	0	0	0	0	0	0	0	0	0	0	0	0	0	0	0	0	0	0	0	0	0	0	0
S. sp. SSNIH1	3	3	3	1	0	1	0	0	0	6	0	0	0	3	0	2	8	2	0	0	0	0	0	0	1	2	0	0	0	0	0	1	0	0	0	0	0	1	0	0	0	0	2	1	0	0	0	0	0
S. sp. YD25	4	2	3	1	0	1	0	0	0	6	0	0	0	4	0	2	6	3	0	0	0	0	0	0	1	2	0	0	0	0	0	1	0	0	0	0	0	1	0	0	0	0	1	1	0	0	0	0	0
S. sp. SCBI	4	1	3	1	0	1	0	0	0	5	0	0	0	4	0	2	8	4	0	0	0	0	0	0	0	2	0	0	0	0	0	1	0	0	0	0	0	0	0	0	0	0	1	1	0	0	0	0	0
S. sp. MYb239	4	1	2	3	0	1	0	0	0	2	0	0	0	0	0	2	8	4	0	0	0	0	0	0	1	2	0	0	1	0	0	0	0	1	0	0	0	0	0	0	0	0	1	1	0	0	0	0	0
S. sp. JKS000199	4	1	3	1	0	1	0	0	0	5	0	0	0	4	1	2	6	1	0	0	0	0	0	0	1	2	0	0	0	0	0	0	0	0	0	0	0	0	0	0	0	0	1	1	0	0	0	0	0
S. sp. FS14	4	2	3	2	0	1	0	0	0	6	0	0	0	4	0	2	6	1	0	0	0	0	0	0	1	2	0	0	0	0	0	1	0	0	0	0	0	1	0	0	0	0	1	1	0	0	0	0	0
S. sp. ATCC 39006	5	1	4	2	1	1	0	0	0	2	0	0	0	0	0	0	7	3	0	0	0	1	0	1	2	1	1	0	1	1	0	0	1	1	0	0	1	0	0	0	0	1	1	2	0	0	0	0	0
S. sp. AS12	7	1	2	6	0	1	0	0	0	8	0	0	0	5	2	2	9	1	0	0	0	0	0	1	1	2	0	0	0	0	0	0	1	1	0	0	1	0	0	0	0	0	1	1	0	0	0	0	0
S. sp. AS13	7	1	2	6	0	1	0	0	0	8	0	0	0	5	2	2	9	1	0	0	0	0	0	1	1	2	0	0	0	0	0	0	1	1	0	0	1	0	0	0	0	0	1	1	0	0	0	0	0
S. rubidaea 1122	4	1	2	3	0	1	0	0	0	3	0	0	0	1	0	2	7	2	0	0	0	0	0	0	1	2	0	0	1	0	0	0	0	2	0	0	0	0	0	0	0	0	1	1	0	0	0	0	0
S. rubidaea NCTC10848	5	1	2	3	0	1	0	0	0	2	0	0	0	0	0	2	9	2	0	0	0	0	0	0	1	2	0	0	1	0	0	0	0	2	0	0	0	0	0	0	0	0	1	0	0	0	0	0	0
S. proteamaculans 568	5	2	2	5	0	1	0	0	0	7	0	0	0	4	0	2	11	2	0	0	0	0	0	0	1	2	0	0	0	0	0	1	0	1	0	0	0	1	0	0	0	0	1	0	0	0	0	0	0
S. plymuthica V4	7	1	2	5	0	1	0	0	0	8	0	0	0	5	1	2	7	1	0	0	0	0	0	0	1	2	0	0	1	0	0	0	1	1	0	0	1	0	0	0	0	1	1	1	0	0	0	0	0
S. plymuthica S13	7	1	1	6	0	1	0	0	0	8	0	0	0	4	0	2	6	1	0	0	0	0	0	1	1	2	0	0	1	0	0	0	1	2	0	0	1	0	0	0	0	1	1	1	0	0	0	0	0
S. plymuthica PRI-2C	7	1	2	6	0	1	0	0	0	8	0	0	0	40	0	1	6	3	0	0	0	0	0	0	1	2	0	0	0	0	0	1	1	2	0	0	1	0	0	0	0	0	1	1	0	0	0	0	0
S. plymuthica AS9	7	1	2	6	0	1	0	0	0	8	0	0	0	5	0	2	9	1	0	0	0	0	0	1	1	2	0	0	0	0	0	0	1	2	0	0	1	0	0	0	0	0	1	1	0	0	0	0	0
S. plymuthica 4Rx13	7	1	2	5	0	1	0	0	0	8	0	0	0	5	0	2	6	1	0	0	0	0	0	1	1	2	0	0	0	0	0	1	1	2	0	0	1	0	0	0	0	1	1	1	0	0	0	0	0
S. plymuthica 3Rp8	7	1	2	6	0	1	0	0	0	8	0	0	0	4	0	2	7	2	0	0	0	0	0	1	1	2	0	0	1	0	0	0	1	2	0	0	1	0	0	0	0	1	1	1	0	0	0	0	0
S. plymuthica 3Re4-18	7	1	2	5	0	1	0	0	0	8	0	0	0	4	0	2	6	2	0	0	0	0	0	0	1	2	0	0	1	0	0	0	1	2	0	0	1	0	0	0	0	0	1	0	0	0	0	0	0
S. plymuthica NCTC12961	9	2	5	8	0	2	0	0	0	14	0	0	0	5	0	2	7	2	0	0	0	0	0	0	1	2	0	0	0	0	0	0	1	3	0	0	2	0	0	0	0	0	1	2	0	0	0	0	0
S. marcescens WW4	4	2	3	2	0	1	0	0	0	6	0	0	0	4	0	2	7	4	0	0	0	0	0	0	1	2	0	0	0	0	0	0	0	0	0	0	0	1	0	0	0	0	1	1	0	0	0	0	0
S. marcescens U36365	4	1	4	2	0	1	0	0	0	6	0	0	0	4	0	2	6	4	0	0	0	0	0	0	1	2	0	0	0	0	0	1	0	0	0	0	0	0	0	0	0	0	1	1	0	0	0	0	0
S. marcescens subsp. marcescens Db11	4	1	3	2	0	1	0	0	0	6	0	0	0	4	0	2	6	2	0	0	0	0	0	0	1	2	0	0	0	0	0	1	0	0	0	0	0	0	0	0	0	0	1	1	0	0	0	0	0
S. marcescens SmUNAM836	4	2	3	2	0	1	0	0	0	6	0	0	0	4	2	2	6	3	0	0	0	0	0	0	1	2	0	0	0	0	0	1	0	0	0	0	0	1	0	0	0	0	1	1	0	0	0	0	0
S. marcescens SMB2099	4	2	3	2	0	1	0	0	0	6	0	0	0	4	0	2	7	3	0	0	0	0	0	0	1	2	0	0	0	0	0	1	0	0	0	0	0	1	0	0	0	0	1	0	0	0	0	0	0
S. marcescens SM39	4	2	3	2	0	1	0	0	0	6	0	0	0	4	0	2	10	5	0	0	0	0	0	0	1	2	0	0	0	0	0	0	0	0	0	0	0	1	0	0	0	0	1	0	0	0	0	0	0
S. marcescens RSC-14	4	1	3	1	0	1	0	0	0	5	0	0	0	4	0	2	6	2	0	0	0	0	0	0	1	2	0	0	0	0	0	0	0	0	0	0	0	0	0	0	0	0	1	1	0	0	0	0	0
S. marcescens FGI94	5	1	2	3	0	1	0	0	0	3	0	0	0	1	0	2	7	1	0	0	0	0	0	0	1	2	0	0	1	0	0	0	0	2	0	0	0	0	0	0	0	0	1	1	0	0	0	0	0
S. marcescens CAV1492	3	3	3	1	0	1	0	0	0	6	0	0	0	4	1	2	10	3	0	0	0	0	0	0	1	2	0	0	0	0	0	0	0	0	0	0	0	1	0	0	0	0	1	1	0	0	0	0	0
S. marcescens B3R3	4	1	3	2	0	1	0	0	0	6	0	0	0	5	1	2	9	3	0	0	0	0	0	0	1	2	0	0	0	0	0	1	0	0	0	0	0	0	0	0	0	0	1	1	0	0	0	0	0
S. marcescens AS1	3	2	3	1	0	1	0	0	0	6	0	0	0	4	0	2	8	6	0	0	0	0	0	0	1	2	0	0	0	0	0	1	0	0	0	0	0	1	0	0	0	0	1	1	0	0	0	0	0
S. marcescens 1274	2	2	3	1	0	0	0	0	0	4	0	0	0	3	0	2	6	2	0	0	0	0	0	0	1	2	0	0	0	0	0	0	0	0	0	0	0	0	0	0	0	0	0	1	0	0	0	0	0
S. marcescens UMH8	5	1	3	2	0	1	0	0	0	6	0	0	0	4	0	2	6	5	0	0	0	0	0	0	1	2	0	0	0	0	0	1	0	0	0	0	0	0	0	0	0	0	1	1	0	0	0	0	0
S. marcescens UMH9	4	2	3	2	0	1	0	0	0	6	0	0	0	4	0	2	6	1	0	0	0	0	0	0	1	2	0	0	0	0	0	1	0	0	0	0	0	1	0	0	0	0	1	1	0	0	0	0	0
S. marcescens UMH5	3	2	3	1	0	1	0	0	0	6	0	0	0	4	0	2	9	4	0	0	0	0	0	0	1	2	0	0	0	0	0	0	0	0	0	0	0	1	0	0	0	0	1	1	0	0	0	0	0
S. marcescens UMH6	4	1	3	1	0	1	0	0	0	5	0	0	0	4	0	2	7	0	0	0	0	0	0	0	1	2	0	0	0	0	0	1	0	0	0	0	0	0	0	0	0	0	1	1	0	0	0	0	0
S. marcescens UMH7	4	1	3	1	0	1	0	0	0	5	0	0	0	4	0	2	8	5	0	0	0	0	0	0	1	2	0	0	0	0	0	1	0	0	0	0	0	0	0	0	0	0	1	1	0	0	0	0	0
S. marcescens UMH2	4	2	3	1	0	1	0	0	0	5	0	0	0	4	0	2	7	3	0	0	0	0	0	0	1	3	0	0	0	0	0	0	0	0	0	0	0	0	0	0	0	0	1	1	0	0	0	0	0
S. marcescens UMH3	4	2	3	2	0	1	0	0	0	6	0	0	0	4	0	2	7	5	0	0	0	0	0	0	1	2	0	0	0	0	0	1	0	0	0	0	0	1	0	0	0	0	1	1	0	0	0	0	0
S. marcescens UMH12	4	1	3	2	0	1	0	0	0	6	0	0	0	4	0	2	6	1	0	0	0	0	0	0	1	2	0	0	0	0	0	1	0	0	0	0	0	0	0	0	0	0	1	1	0	0	0	0	0
S. marcescens UMH10	5	2	3	2	0	1	0	0	0	6	0	0	0	4	0	2	7	1	0	0	0	0	0	0	1	2	0	0	0	0	0	1	0	0	0	0	0	1	0	0	0	0	1	1	0	0	0	0	0
S. marcescens UMH11	5	2	3	2	0	1	0	0	0	6	0	0	0	4	0	2	7	2	0	0	0	0	0	0	2	3	0	0	0	0	0	2	0	0	0	0	0	2	0	0	0	0	2	2	0	0	0	0	0
S. marcescens UMH1	4	2	3	1	0	1	0	0	0	6	0	0	0	4	0	2	7	1	0	0	0	0	0	0	1	2	0	0	0	0	0	1	0	0	0	0	0	1	0	0	0	0	1	1	0	0	0	0	0
S. marcescens SOLR4	4	1	3	1	0	1	0	0	0	5	0	0	0	4	0	2	7	3	0	0	0	0	0	0	1	2	0	0	0	0	0	0	0	0	0	0	0	0	0	0	0	0	1	1	0	0	0	0	0
S. marcescens SGAir0764	4	1	3	2	0	1	0	0	0	7	0	0	0	4	0	2	8	2	0	0	0	0	0	0	1	2	0	0	0	0	1	1	0	0	0	0	0	0	0	0	0	0	1	1	0	0	0	0	0
S. marcescens S2I7	4	2	3	2	0	1	0	0	0	6	0	0	0	4	0	2	6	1	0	0	0	0	0	0	1	2	0	0	0	0	0	0	0	0	0	0	0	1	0	0	0	0	1	1	0	0	0	0	0
S. marcescens N4-5	5	1	3	2	0	1	0	0	0	7	0	0	0	4	0	2	6	3	0	0	0	0	0	0	1	2	0	0	0	0	1	1	0	0	0	0	0	0	0	0	0	0	1	1	0	0	0	0	0
S. marcescens KS10	4	2	3	2	0	1	0	0	0	7	0	0	0	4	1	2	7	3	0	0	0	0	0	0	1	2	0	0	0	0	1	0	0	0	0	0	0	1	0	0	0	0	1	1	0	0	0	0	0
S. marcescens FDAARGOS 65	4	2	3	2	0	1	0	0	0	6	0	0	0	4	1	2	7	2	0	0	0	0	0	0	1	2	0	0	0	0	0	0	0	0	0	0	0	1	0	0	0	0	1	1	0	0	0	0	0
S. marcescens EL1	4	2	3	2	0	1	0	0	0	7	0	0	0	4	1	2	7	3	0	0	0	0	0	0	1	2	0	0	0	0	1	0	0	0	0	0	0	1	0	0	0	0	1	1	0	0	0	0	0
S. marcescens CAV1761	3	2	3	1	0	1	0	0	0	7	0	0	0	4	1	2	11	3	0	0	0	0	0	0	1	2	0	0	0	0	1	0	0	0	0	0	0	1	0	0	0	0	1	1	0	0	0	0	0
S. marcescens BWH-35	3	4	3	1	0	1	0	0	0	7	0	0	0	4	0	2	7	2	0	0	0	0	0	0	1	2	0	0	0	0	0	0	0	0	0	0	0	1	0	0	0	0	2	1	0	0	0	0	0
S. marcescens BWH-23	3	2	3	2	0	1	0	0	0	7	0	0	0	4	0	2	7	2	0	0	0	0	0	0	1	2	0	0	0	0	0	1	0	0	0	0	0	1	0	0	0	0	1	1	0	0	0	0	0
S. marcescens AR 0131	5	2	3	2	0	1	0	0	0	7	0	0	0	4	0	2	6	3	0	0	0	0	0	0	1	2	0	0	0	0	1	1	0	0	0	0	0	1	0	0	0	0	1	0	0	0	0	0	0
S. marcescens AR 0130	4	1	3	1	0	1	0	0	0	6	0	0	0	4	0	2	7	4	0	0	0	0	0	0	1	2	0	0	0	0	0	1	0	0	0	0	0	0	0	0	0	0	1	1	0	0	0	0	0
S. marcescens AR 0122	5	2	3	2	0	1	0	0	0	7	0	0	0	4	0	2	6	3	0	0	0	0	0	0	2	0	0	0	0	0	1	1	0	0	0	0	0	1	0	0	0	0	1	1	0	0	0	0	0
S. marcescens AR 0123	5	2	3	2	0	1	0	0	0	7	0	0	0	4	0	2	6	0	0	0	0	0	0	0	1	2	0	0	0	0	0	1	0	0	0	0	0	1	0	0	0	0	1	1	0	0	0	0	0
S. marcescens AR 0124	4	2	3	2	0	1	0	0	0	7	0	0	0	4	0	2	6	4	0	0	0	0	0	0	1	2	0	0	0	0	0	1	0	0	0	0	0	1	0	0	0	0	1	1	0	0	0	0	0
S. marcescens AR 0121	5	2	3	2	0	1	0	0	0	7	0	0	0	4	0	2	6	3	0	0	0	0	0	0	1	2	0	0	0	0	0	0	0	0	0	0	0	1	0	0	0	0	1	1	0	0	0	0	0
S. marcescens AR 0099	3	2	3	1	0	1	0	0	0	6	0	0	0	4	0	2	7	4	0	0	0	0	0	0	1	2	0	0	0	0	0	1	0	0	0	0	0	1	0	0	0	0	1	1	0	0	0	0	0
S. marcescens AR 0091	4	2	3	2	0	1	0	0	0	6	0	0	0	4	0	2	7	4	0	0	0	0	0	0	1	2	0	0	0	0	0	1	0	0	0	0	0	1	0	0	0	0	1	1	0	0	0	0	0
S. marcescens AR 0027	4	3	3	2	0	1	0	0	0	6	0	0	0	4	1	2	8	4	0	0	0	0	0	0	1	2	0	0	0	0	0	1	0	0	0	0	0	1	0	0	0	0	1	1	0	0	0	0	0
S. marcescens 95	3	4	3	1	0	1	0	0	0	7	0	0	0	4	0	2	8	2	0	0	0	0	0	0	1	2	0	0	0	0	0	0	0	0	0	0	0	1	0	0	0	0	2	1	0	0	0	0	0
S. marcescens 332	4	2	3	1	0	1	0	0	0	7	0	0	0	4	1	2	7	4	0	0	0	0	0	0	1	2	0	0	0	0	1	0	0	0	0	0	0	1	0	0	0	0	1	1	0	0	0	0	0
S. liquefaciens HUMV-21	6	1	2	6	0	1	0	0	0	7	0	0	0	4	0	2	8	2	0	0	0	0	0	0	1	2	0	0	0	0	0	1	0	0	0	0	0	0	0	0	0	0	1	1	0	0	0	0	0
S. liquefaciens FDAARGOS 125	6	2	2	5	0	1	0	0	0	7	0	0	0	4	1	2	8	0	0	0	0	0	0	0	1	2	0	0	0	0	0	1	0	0	0	0	0	1	0	0	0	0	1	1	0	0	0	0	0
S. liquefaciens ATCC 27592	6	1	2	3	0	1	0	0	0	7	0	0	0	4	1	2	7	3	0	0	0	0	0	0	1	2	0	0	0	0	0	0	0	0	0	0	0	0	0	0	0	0	1	1	0	0	0	0	0
S. grimesii	5	2	3	4	0	1	0	0	0	7	0	0	0	4	0	2	7	3	0	0	0	0	0	0	1	2	0	0	0	0	0	0	0	0	0	0	0	1	0	0	0	0	1	1	0	0	0	0	0
S. fonticola GS2	6	1	5	2	0	2	0	0	0	7	0	1	0	1	0	2	8	4	0	0	0	2	0	0	2	1	0	0	1	0	0	0	0	1	0	0	0	0	0	0	0	0	1	1	0	0	0	0	0
S. fonticola DSM 4576	5	2	5	2	0	2	0	0	0	8	0	1	0	1	1	2	8	1	0	0	0	1	0	0	2	1	0	0	1	0	0	0	0	1	0	0	0	0	0	0	0	0	1	1	0	0	0	0	0
S. fonticola FDAARGOS 411	5	2	5	2	0	2	0	0	0	7	0	1	0	1	0	2	7	1	0	0	0	2	0	0	2	0	0	0	1	0	1	0	0	0	0	0	0	0	0	0	0	0	1	1	0	0	0	0	0
S. ficaria NCTC12148	8	1	3	5	0	1	0	0	0	7	0	0	0	3	0	2	7	1	0	0	1	0	0	0	1	2	0	0	0	0	0	0	0	1	0	0	0	0	0	0	0	0	1	1	0	0	0	0	0
Average number of sequences per CAZy family in Serratia genomes	4.54054	1.60811	2.82432	2.47297	0.0135135	1.01351	0	0	0	6.14865	0	0.0405405	0	4.06757	0.256757	1.90541	7.09459	2.44595	0	0	0.0135135	0.0810811	0	0.0945946	1.04054	1.87838	0.0135135	0	0.162162	0.0135135	0.121622	0.486486	0.148649	0.405405	0	0	0.162162	0.486486	0	0	0	0.0675676	1.01351	0.932432	0	0	0	0	0
Minimum number of sequences per CAZy family in Serratia genomes	0	0	0	0	0	0	0	0	0	0	0	0	0	0	0	0	2	0	0	0	0	0	0	0	0	0	0	0	0	0	0	0	0	0	0	0	0	0	0	0	0	0	0	0	0	0	0	0	0
Maximum number of sequences per CAZy family in Serratia genomes	9	4	5	8	1	2	0	0	0	14	0	1	0	40	2	2	11	6	0	0	1	2	0	1	2	3	1	0	1	1	1	2	1	3	0	0	2	2	0	0	0	1	2	2	0	0	0	0	0
Number of Serratia genomes containing a given CAZyme family	72	72	73	72	1	71	0	0	0	72	0	3	0	69	16	71	74	70	0	0	1	4	0	7	71	70	1	0	12	1	9	35	11	19	0	0	11	35	0	0	0	5	71	66	0	0	0	0	0
C. Cytophaga hutchinsonii ATCC 33406 genome	CAZymes
	Glycoside hydrolases
CAZyme families in C. hutchinsonii ATCC 33406 genome	GH1	GH2	GH3	GH4	GH5	GH8	GH9	GH10	GH11	GH13	GH15	GH16	GH17	GH18	GH19	GH20	GH23	GH24	GH25	GH26	GH27	GH28	GH29	GH30	GH31	GH32	GH33	GH35	GH36	GH37	GH38	GH39	GH42	GH43	GH50	GH51	GH57	GH63	GH64	GH65	GH67	GH68	GH73	GH77	GH78	GH81	GH82	GH84	GH85
Cytophaga hutchinsonii ATCC 33406	1	0	6	0	5	6	7	3	1	4	1	2	0	0	0	0	4	0	0	1	0	0	0	1	1	0	0	0	0	0	0	0	0	1	0	0	1	0	0	0	0	0	1	1	0	0	0	0	0
D. Dysgonomonas genomes	CAZymes
	Glycoside hydrolases
CAZyme in Dysgonomonas genomes	GH1	GH2	GH3	GH4	GH5	GH8	GH9	GH10	GH11	GH13	GH15	GH16	GH17	GH18	GH19	GH20	GH23	GH24	GH25	GH26	GH27	GH28	GH29	GH30	GH31	GH32	GH33	GH35	GH36	GH37	GH38	GH39	GH42	GH43	GH51	GH53	GH57	GH63	GH65	GH66	GH67	GH68	GH73	GH76	GH78	GH81	GH82	GH84	GH85
D. capnocytophagoides DSM 22835	0	13	8	0	2	1	0	2	0	2	1	3	0	0	1	0	3	0	1	1	2	10	3	3	3	2	1	2	1	0	0	1	1	29	4	1	1	0	1	1	2	0	1	3	3	0	0	0	0
D. mossii DSM 22836	0	8	15	0	5	1	1	3	0	6	1	2	0	1	0	2	3	0	2	4	1	0	4	3	4	1	2	1	0	0	1	0	0	12	1	0	1	1	0	1	1	0	1	3	2	0	0	0	0
D. macrotermitis	0	25	16	0	5	0	0	2	1	5	1	4	0	1	2	1	3	0	2	1	1	10	1	3	2	0	0	3	1	0	0	1	1	22	6	1	1	0	1	0	1	0	1	0	4	0	0	0	0
D. gadei ATCC BAA-286	0	21	10	0	3	2	0	3	1	8	1	3	0	1	0	2	3	0	2	2	2	9	3	4	4	2	0	2	2	0	1	0	1	36	4	1	1	2	0	1	1	0	1	6	1	0	0	0	0
Average number of sequences per CAZy family in Dysgonomonas genomes	0	16.75	12.25	0	3.75	1	0.25	2.5	0.5	5.25	1	3	0	0.75	0.75	1.25	3	0	1.75	2	1.5	7.25	2.75	3.25	3.25	1.25	0.75	2	1	0	0.5	0.5	0.75	24.75	3.75	0.75	1	0.75	0.5	0.75	1.25	0	1	3	2.5	0	0	0	0
Minimum number of sequences per CAZy family in Dysgonomonas genomes	0	8	8	0	2	0	0	2	0	2	1	2	0	0	0	0	3	0	1	1	1	0	1	3	2	0	0	1	0	0	0	0	0	12	1	0	1	0	0	0	1	0	1	0	1	0	0	0	0
Maximum number of sequences per CAZy family in Dysgonomonas genomes	0	25	16	0	5	2	1	3	1	8	1	4	0	1	2	2	3	0	2	4	2	10	4	4	4	2	2	3	2	0	1	1	1	36	6	1	1	2	1	1	2	0	1	6	4	0	0	0	0
Number of Dysgonomonas genomes containing a given CAZyme family	0	4	4	0	4	3	1	4	2	4	4	4	0	3	2	3	4	0	4	4	4	3	4	4	4	3	2	4	3	0	2	2	3	4	4	3	4	2	2	3	4	0	4	3	4	0	0	0	0
E. Enterococcus genomes	CAZymes
	Glycoside hydrolases
CAZyme families in Enterococcus genomes	GH1	GH2	GH3	GH4	GH5	GH8	GH9	GH10	GH11	GH13	GH15	GH16	GH17	GH18	GH19	GH20	GH23	GH24	GH25	GH26	GH27	GH28	GH29	GH30	GH31	GH32	GH33	GH35	GH36	GH37	GH38	GH39	GH42	GH43	GH50	GH51	GH53	GH63	GH64	GH65	GH66	GH67	GH73	GH76	GH78	GH81	GH82	GH84	GH85
E. sp. 7L76	9	0	1	2	0	0	0	0	0	4	0	0	0	3	0	1	2	0	1	0	0	0	0	0	0	1	0	1	0	0	1	0	0	0	0	0	0	0	0	2	0	0	5	0	0	0	0	0	0
E. thailandicus a523	11	2	3	3	0	0	0	0	0	6	0	1	0	4	0	1	5	0	0	0	0	0	0	0	0	1	0	2	0	0	3	0	1	0	0	0	0	0	0	1	0	0	5	0	0	0	0	0	1
E. silesiacus LMG 23085	24	0	5	5	0	0	0	0	0	6	0	0	0	3	0	1	3	0	1	0	0	0	0	0	1	1	0	2	1	0	2	0	0	1	0	0	0	0	0	3	0	0	6	0	0	0	0	0	1
E. rotai LMG 26678	19	0	4	4	0	0	0	0	0	6	0	0	0	3	0	1	2	0	1	0	0	0	0	0	0	4	0	2	1	0	2	0	0	0	0	0	0	0	0	2	0	0	7	0	0	0	0	0	1
E. mundtii QU25	10	2	0	2	0	0	0	0	0	4	0	0	0	5	1	1	3	0	1	0	0	1	0	0	1	1	0	1	2	0	3	0	2	4	0	2	1	0	0	1	0	0	9	0	0	0	0	0	1
E. sp. CR-Ec1	23	3	8	4	1	0	0	0	0	4	0	0	0	0	0	2	2	0	1	0	1	4	3	1	2	2	0	2	4	0	5	0	5	12	0	3	0	0	0	5	0	1	10	0	1	0	0	0	1
E. mundtii DSM 4838	10	2	0	2	0	0	0	0	0	5	0	0	0	5	1	0	3	0	4	0	0	1	0	0	1	1	0	1	2	0	3	0	1	4	0	2	1	0	0	1	0	0	9	0	0	0	0	0	1
E. hirae R17	12	1	2	1	0	0	0	0	0	4	0	0	0	3	0	2	3	0	2	0	0	0	4	0	0	1	0	1	1	0	2	0	0	0	0	0	0	0	0	1	0	0	7	0	0	0	0	0	1
E. hirae ATCC 9790	11	1	2	1	0	0	0	0	0	4	0	0	0	2	0	2	3	0	2	0	0	0	4	0	0	1	0	1	1	0	2	0	0	0	0	0	0	0	0	1	0	0	5	0	2	0	0	0	1
E. gilvus CR1	13	1	2	4	0	1	0	0	0	7	0	0	0	0	0	0	5	0	2	0	0	0	0	0	0	3	0	1	2	0	1	0	0	0	0	0	0	0	0	1	0	0	8	0	0	0	0	0	0
E. gallinarum FDAARGOS 375	22	1	5	2	0	1	0	0	0	5	0	0	0	0	0	2	2	0	0	0	1	3	4	0	1	2	0	2	4	0	3	1	4	11	0	2	1	0	0	2	1	2	6	0	0	0	0	0	1
E. gallinarum FDAARGOS 163	26	2	8	7	0	0	0	0	0	4	0	0	0	0	0	2	1	0	0	0	1	3	4	0	3	2	0	2	2	0	4	0	6	9	0	2	0	0	0	5	0	0	9	0	2	0	0	0	1
E. faecium VREF	11	4	1	3	0	0	0	0	0	7	0	0	0	0	0	1	4	0	0	0	0	2	0	0	0	3	0	0	3	0	2	0	0	2	0	2	1	0	0	2	0	0	7	0	1	0	0	1	1
E. faecium VRE001	7	2	1	2	0	0	0	0	0	5	0	0	0	0	0	0	4	0	0	0	0	0	0	0	0	3	0	0	2	0	1	0	0	2	0	3	1	0	0	2	0	0	8	0	1	0	0	0	1
E. faecium UW8175	10	1	0	2	0	0	0	0	0	6	0	0	0	0	0	0	0	0	0	0	0	2	0	0	0	1	0	1	0	0	1	0	0	5	0	3	1	0	0	3	0	0	6	0	2	0	0	0	1
E. faecium UW7606x64/3 TC1	10	1	0	2	0	0	0	0	0	5	0	0	0	0	0	0	4	0	0	0	0	2	0	0	0	1	0	0	0	0	2	0	0	2	0	2	1	0	0	2	0	0	7	0	1	0	0	0	1
E. faecium T110	7	2	2	2	0	0	0	0	0	5	0	0	0	3	0	0	1	0	0	0	0	2	0	0	0	1	0	2	1	0	1	0	0	2	0	0	1	0	0	2	0	0	7	0	1	0	0	0	0
E. faecium NRRL B-2354	10	1	0	1	0	0	0	0	0	5	0	0	0	0	0	0	4	0	0	0	0	2	0	0	0	1	0	0	0	0	0	0	0	2	0	2	1	0	0	2	0	0	6	0	1	0	0	0	1
E. faecium 2014-VREF-268	13	4	1	3	0	0	0	0	0	8	0	0	0	0	0	1	5	0	0	0	0	2	0	0	0	4	0	0	2	0	2	0	0	2	0	2	1	0	0	2	0	0	7	0	1	0	0	0	1
E. faecium 2014-VREF-63	11	4	1	2	0	0	0	0	0	5	0	0	0	0	0	1	3	0	1	0	0	2	0	0	0	3	0	0	3	0	3	0	0	3	0	3	1	0	0	2	0	0	7	0	1	0	0	1	1
E. faecium ISMMS VRE 5	11	1	0	1	0	0	0	0	0	5	0	0	0	0	0	0	3	0	0	0	0	2	0	0	0	2	0	0	1	0	1	0	0	2	0	2	1	0	0	2	0	0	7	0	1	0	0	0	1
E. faecium ISMMS VRE 7	11	1	0	2	0	0	0	0	0	5	0	0	0	0	0	0	3	0	0	0	0	2	0	0	0	2	0	0	1	0	1	0	0	2	0	2	1	0	0	2	0	0	7	0	1	0	0	0	1
E. faecium ISMMS VRE 8	10	3	1	2	0	0	0	0	0	5	0	0	0	0	0	0	3	0	0	0	0	2	0	0	0	1	0	0	1	0	1	0	0	2	0	2	1	0	0	2	0	0	11	0	1	0	0	0	1
E. faecium ISMMS VRE 9	11	1	0	2	0	0	0	0	0	5	0	0	0	0	0	0	3	0	0	0	0	2	0	0	0	2	0	0	1	0	1	0	0	2	0	2	1	0	0	2	0	0	7	0	1	0	0	0	1
E. faecium ISMMS VRE 2	9	2	0	1	0	0	0	0	0	5	0	0	0	0	0	1	4	0	0	0	0	2	0	0	0	2	0	0	1	0	1	0	0	2	0	2	1	0	0	2	0	0	6	0	1	0	0	1	1
E. faecium ISMMS VRE 3	11	1	0	2	0	0	0	0	0	5	0	0	0	0	0	0	3	0	0	0	0	2	0	0	0	2	0	0	1	0	1	0	0	2	0	2	1	0	0	2	0	0	8	0	1	0	0	0	1
E. faecium ISMMS VRE 4	10	2	1	2	0	0	0	0	0	5	0	0	0	0	0	0	3	0	0	0	0	2	0	0	2	3	0	0	1	0	1	0	0	2	0	2	1	0	0	2	0	0	8	0	0	0	0	0	1
E. faecium ISMMS VRE 10	10	1	0	2	0	0	0	0	0	5	0	0	0	0	0	0	3	0	0	0	0	2	0	0	0	2	0	0	1	0	1	0	0	2	0	2	1	0	0	2	0	0	7	0	1	0	0	0	1
E. faecium ISMMS VRE 12	11	1	0	2	0	0	0	0	0	5	0	0	0	0	0	0	3	0	0	0	0	2	0	0	0	2	0	0	1	0	1	0	0	2	0	2	1	0	0	2	0	0	7	0	1	0	0	0	1
E. faecium ISMMS VRE 11	10	1	0	1	0	0	0	0	0	5	0	0	0	0	0	0	3	0	0	0	0	2	0	0	0	1	0	0	1	0	1	0	0	2	0	2	1	0	0	2	0	0	7	0	1	0	0	0	1
E. faecium ISMMS VRE 1	9	1	0	3	0	0	0	0	0	7	0	0	0	0	0	0	5	0	0	0	0	2	0	0	0	3	0	0	3	0	1	0	0	2	0	2	1	0	0	2	0	0	7	0	1	0	0	0	1
E. faecium E1	12	1	0	2	0	0	0	0	0	5	0	0	0	0	0	0	3	0	0	0	0	2	0	0	0	3	0	0	1	0	1	0	0	2	0	2	1	0	0	2	0	0	7	0	1	0	0	0	1
E. faecium E39	10	1	0	2	0	0	0	0	0	5	0	0	0	0	0	0	3	0	0	0	0	2	0	0	0	2	0	0	1	0	1	0	0	2	0	2	1	0	0	2	0	0	8	0	1	0	0	0	1
E. faecium E745	7	2	0	2	0	0	0	0	0	5	0	0	0	0	0	1	4	0	0	0	0	2	0	0	0	4	0	0	3	0	1	0	0	2	0	2	1	0	0	2	0	0	9	0	1	0	0	1	1
E. faecium DO	11	2	0	2	0	0	0	0	0	5	0	0	0	0	0	1	3	0	0	0	0	3	0	0	0	2	0	1	1	0	2	0	1	2	0	2	1	0	0	2	0	0	6	0	1	0	0	0	1
E. faecium Aus0004	10	1	0	2	0	0	0	0	0	5	0	0	0	1	0	0	4	0	0	0	0	1	0	0	0	2	0	0	1	0	1	0	0	2	0	2	1	0	0	2	0	0	8	0	2	0	0	0	1
E. faecium Aus0085	12	2	1	2	0	0	0	0	0	6	0	0	0	0	0	0	5	0	0	0	0	2	0	0	0	0	0	0	1	0	2	0	0	2	0	2	1	0	0	2	0	0	8	0	1	0	0	0	0
E. faecium ATCC 700221	7	0	0	2	0	0	0	0	0	4	0	0	0	0	0	0	3	0	0	0	0	2	0	0	0	3	0	0	1	0	1	0	0	1	0	2	0	0	0	2	0	0	7	0	1	0	0	0	1
E. faecium 6E6	12	2	1	3	0	0	0	0	0	7	0	0	0	0	0	0	4	0	0	0	0	2	0	0	0	5	0	0	3	0	2	0	0	2	0	2	1	0	0	2	0	0	8	0	1	0	0	0	1
E. faecium 64/3	9	1	0	2	0	0	0	0	0	5	0	0	0	0	0	0	3	0	0	0	0	1	0	0	0	1	0	0	0	0	1	0	0	2	0	2	1	0	0	2	0	0	5	0	1	0	0	0	1
E. faecium WEFA23	10	0	0	2	0	0	0	0	0	5	0	0	0	0	0	0	0	0	0	0	0	2	0	0	0	1	0	0	1	0	0	0	0	2	0	2	0	3	0	0	0	0	4	0	1	0	0	0	1
E. faecium SC4	11	1	0	2	0	0	0	0	0	7	0	0	0	0	0	0	3	0	0	0	0	2	0	0	0	3	0	0	3	0	2	0	0	2	0	2	1	0	0	2	0	0	7	0	2	0	0	0	1
E. faecium LS170308	11	1	1	2	0	0	0	0	0	5	0	0	0	0	0	0	2	0	1	0	0	1	0	0	0	1	0	0	1	0	2	0	0	5	0	3	1	0	0	2	0	0	5	0	1	0	0	0	1
E. faecium K60-39	10	3	1	2	0	0	0	0	0	5	0	0	0	0	0	1	2	0	0	0	0	2	0	0	0	3	0	0	3	0	0	0	0	2	0	2	1	0	0	2	0	0	9	0	1	0	0	1	1
E. faecium HY07	8	1	0	3	0	0	0	0	0	8	0	0	0	2	0	0	4	0	0	0	0	2	0	0	0	3	0	1	4	0	1	0	0	2	0	2	0	0	0	1	0	0	5	0	1	0	0	0	0
E. faecium FDAARGOS 323	11	1	0	2	0	0	0	0	0	5	0	0	0	0	0	0	2	0	0	0	0	2	0	0	0	0	0	0	0	0	1	0	0	3	0	2	1	0	0	3	0	0	0	6	0	0	0	0	1
E. faecium Efaecium ER04120.3A	10	1	0	2	0	0	0	0	0	5	0	0	0	0	0	0	3	0	0	0	0	2	0	0	0	2	0	0	1	0	1	0	0	2	0	2	1	0	0	2	0	0	7	0	1	0	0	0	1
E. faecium Efaecium ER04462.3A	10	1	0	2	0	0	0	0	0	5	0	0	0	0	0	0	3	0	0	0	0	2	0	0	0	2	0	0	1	0	1	0	0	2	0	2	1	0	0	2	0	0	7	0	1	0	0	0	1
E. faecium Efaecium ER04484.3A	10	1	0	2	0	0	0	0	0	5	0	0	0	0	0	0	3	0	0	0	0	2	0	0	0	2	0	0	1	0	1	0	0	2	0	2	1	0	0	2	0	0	7	0	1	0	0	0	1
E. faecium Efaecium ER04526.3A	10	1	0	2	0	0	0	0	0	5	0	0	0	0	0	0	3	0	0	0	0	2	0	0	0	2	0	0	1	0	1	0	0	2	0	2	1	0	0	2	0	0	7	0	1	0	0	0	1
E. faecium Efaecium ER04526.5A	10	1	0	2	0	0	0	0	0	5	0	0	0	0	0	0	3	0	0	0	0	2	0	0	0	2	0	0	1	0	1	0	0	2	0	2	1	0	0	2	0	0	7	0	1	0	0	0	1
E. faecium E232	10	1	0	2	0	0	0	0	0	5	0	0	0	0	0	0	3	0	0	0	0	2	0	0	0	2	0	0	1	0	1	0	0	2	0	2	1	0	0	2	0	0	7	0	1	0	0	0	1
E. faecium E240	10	1	0	2	0	0	0	0	0	5	0	0	0	0	0	0	4	0	0	0	0	2	0	0	0	2	0	0	1	0	1	0	0	2	0	2	1	0	0	2	0	0	7	0	1	0	0	0	1
E. faecium E243	10	1	0	2	0	0	0	0	0	5	0	0	0	0	0	0	3	0	0	0	0	2	0	0	0	2	0	0	1	0	1	0	0	2	0	2	1	0	0	2	0	0	7	0	1	0	0	0	1
E. faecium CFSAN059070	11	2	1	3	0	0	0	0	0	7	0	0	0	0	0	0	4	0	0	0	0	2	0	0	0	4	0	0	3	0	2	0	0	2	0	2	1	0	0	2	0	0	8	0	1	0	0	0	1
E. faecium CFSAN059071	11	2	1	3	0	0	0	0	0	7	0	0	0	0	0	0	4	0	0	0	0	2	0	0	0	4	0	0	3	0	2	0	0	2	0	2	1	0	0	2	0	0	8	0	1	0	0	0	1
E. faecium BM4105-RF	7	1	1	2	0	0	0	0	0	4	0	0	0	3	0	0	3	0	0	0	0	2	0	0	0	1	0	1	1	0	0	0	0	2	0	1	0	0	0	1	0	0	6	0	0	0	0	0	0
E. faecium AALTL	11	1	0	2	0	0	0	0	0	5	0	0	0	0	0	0	3	0	0	0	0	2	0	0	0	2	0	0	1	0	1	0	0	2	0	2	1	0	0	2	0	0	7	0	1	0	0	0	1
E. faecium 16-346	11	1	0	0	0	0	0	0	0	5	0	0	0	0	0	0	4	0	1	0	0	2	0	0	0	1	0	0	0	0	2	0	0	2	0	1	1	0	0	2	0	0	5	0	1	0	0	0	1
E. faecium 13-022	9	1	0	2	0	0	0	0	0	6	0	0	0	0	0	0	3	0	0	0	0	2	0	0	0	3	0	0	3	0	1	0	0	2	0	2	1	0	0	2	0	0	6	0	1	0	0	0	1
E. faecium 13-009	11	1	0	3	0	0	0	0	0	7	0	0	0	0	0	0	4	0	0	0	0	2	0	0	0	2	0	0	3	0	1	0	0	2	0	2	1	0	0	2	0	0	6	0	1	0	0	0	1
E. faecalis W11	8	1	1	1	0	0	0	0	0	4	0	0	0	3	0	1	1	0	1	0	0	0	0	0	1	1	0	2	0	0	1	0	0	0	0	0	0	1	0	2	0	0	6	0	0	0	0	0	0
E. faecalis V583	7	1	1	1	0	0	0	0	0	4	0	0	0	3	0	1	4	0	5	0	0	0	0	0	2	2	0	3	0	0	1	0	0	0	0	0	0	1	0	2	0	0	8	0	0	0	0	0	0
E. faecalis str. Symbioflor 1	9	1	1	2	0	0	0	0	0	4	0	0	0	3	0	1	1	0	3	0	0	0	0	0	0	1	0	1	0	0	1	0	0	0	0	0	0	1	2	0	0	0	6	0	0	0	0	0	0
E. faecalis sorialis	7	1	1	1	0	0	0	0	0	4	0	2	0	3	0	1	2	0	2	0	0	0	0	0	1	1	0	3	0	0	1	0	0	0	0	0	0	1	0	2	0	0	7	0	0	0	0	0	0
E. faecalis OG1RF	7	1	1	1	0	0	0	0	0	5	0	0	0	3	0	1	2	0	1	0	0	0	0	0	1	1	0	2	0	0	1	0	0	0	0	0	0	1	0	2	0	0	6	0	0	0	0	0	0
E. faecalis LD33	18	2	2	4	0	0	0	0	0	8	0	0	0	6	0	2	4	0	6	0	0	0	0	0	0	2	0	4	0	0	2	0	0	0	0	0	0	2	0	4	0	0	10	0	0	0	0	0	0
E. faecalis L9	7	1	1	1	0	0	0	0	0	4	0	0	0	3	0	1	1	0	2	0	0	0	0	0	1	1	0	2	0	0	1	0	0	0	0	0	0	1	0	2	0	0	6	0	0	0	0	0	0
E. faecalis L12	7	1	1	1	0	0	0	0	0	4	0	0	0	3	0	1	1	0	1	0	0	0	0	0	1	1	0	1	0	0	1	0	0	0	0	0	0	1	0	2	0	0	7	0	0	0	0	0	0
E. faecalis DENG1	8	1	1	1	0	0	0	0	0	4	0	0	0	3	0	1	4	0	4	0	0	0	0	0	1	1	0	2	0	0	1	0	0	0	0	0	0	1	0	2	0	0	5	0	0	0	0	0	0
E. faecalis D32	9	1	1	1	0	0	0	0	0	4	0	0	0	3	0	1	3	0	4	0	0	0	0	0	0	1	0	2	0	0	1	0	0	0	0	0	0	1	0	0	0	0	8	0	0	0	0	0	0
E. faecalis CLB21560	9	1	1	1	0	0	0	0	0	5	0	0	0	3	0	1	4	0	4	0	0	0	0	0	3	2	0	3	0	0	1	0	0	0	0	0	0	1	0	2	0	0	5	0	0	0	0	0	0
E. faecalis ATCC 29212	7	1	1	1	0	0	0	0	0	4	0	0	0	3	0	1	3	0	2	0	0	0	0	0	1	1	0	2	0	0	1	0	0	0	0	0	0	1	0	2	0	0	5	0	0	0	0	0	0
E. faecalis ARO1/DG	7	1	1	1	0	0	0	0	0	3	0	0	0	3	0	1	3	0	2	0	0	0	0	0	1	2	0	2	0	0	1	0	0	0	0	0	0	1	0	2	0	0	5	0	0	0	0	0	0
E. faecalis AMB05	7	1	1	1	1	0	0	0	0	4	0	0	0	3	0	1	1	0	1	0	0	0	0	0	1	1	0	2	0	0	1	0	0	0	0	0	0	1	2	0	0	0	5	0	0	0	0	0	0
E. faecalis 62	9	1	1	1	1	0	0	0	0	4	0	0	0	3	0	1	3	0	2	0	0	0	0	0	1	1	0	3	0	0	1	0	0	0	0	0	0	1	0	2	0	0	6	0	0	0	0	0	0
E. faecalis TY1	9	1	1	1	1	0	0	0	0	5	0	0	0	3	0	1	5	0	5	0	0	0	0	0	2	2	0	2	0	0	1	0	0	0	0	0	0	1	0	1	0	0	7	0	0	0	0	0	0
E. faecalis KUB3006	7	1	1	1	1	0	0	0	0	4	0	0	0	3	0	1	7	0	3	0	0	0	0	0	1	2	0	2	0	0	1	0	0	0	0	0	0	1	0	2	0	0	7	0	0	0	0	0	0
E. faecalis KUB3007	7	1	1	1	1	0	0	0	0	4	0	0	0	3	0	1	7	0	3	0	0	0	0	0	1	2	0	0	0	0	1	0	0	0	0	0	0	1	0	2	0	0	7	0	0	0	0	0	0
E. faecalis KB1	12	1	1	2	0	0	0	0	0	4	0	2	0	5	0	2	2	0	2	0	0	0	0	0	0	1	1	0	0	0	1	0	0	0	0	0	0	1	0	2	0	0	8	0	0	0	0	0	0
E. faecalis H25	10	1	1	1	0	0	0	0	0	4	0	0	0	3	0	1	3	0	5	0	0	0	0	0	0	1	0	2	0	0	1	0	0	0	0	0	0	0	0	2	0	0	6	0	0	0	0	0	0
E. faecalis FDAARGOS 324	9	1	1	1	0	0	0	0	0	4	0	0	0	2	0	0	5	1	0	0	0	0	0	0	1	1	0	1	0	0	1	0	0	0	0	0	0	1	0	2	0	0	6	0	0	0	0	0	0
E. faecalis FDAARGOS 338	9	1	1	1	0	0	0	0	0	3	0	0	0	3	0	1	0	1	3	0	0	0	0	0	1	0	0	2	0	0	1	0	0	0	0	0	0	1	0	2	0	0	6	0	0	0	0	0	0
E. durans KLDS 6.0933	6	1	1	1	0	0	0	0	0	4	0	0	0	4	0	0	1	0	0	0	0	0	0	0	0	0	0	1	1	0	1	0	1	1	0	0	0	0	0	1	0	0	1	1	2	0	0	0	0
E. cecorum NCTC12421	12	1	1	0	0	0	0	0	0	7	0	0	0	0	0	1	2	0	1	0	0	0	0	0	0	2	1	1	1	0	1	0	0	0	0	0	0	0	0	1	0	0	2	0	0	0	0	0	0
E. casseliflavus EC20	23	4	5	5	0	0	0	0	0	4	0	0	0	0	0	2	1	0	1	0	1	1	3	0	1	2	0	3	3	0	5	1	3	0	0	2	0	0	0	3	0	0	10	1	1	0	0	0	1
E. durans KLDS 6.0930	5	1	1	1	0	0	0	0	0	4	0	0	0	4	0	0	1	0	0	0	0	0	0	0	0	0	0	0	1	0	1	0	1	1	0	0	0	0	0	1	0	0	1	1	1	0	0	0	0
Average number of sequences per CAZy family in Enterococcus genomes	10.5632	1.32184	0.988506	1.96552	0.0689655	0.0229885	0	0	0	5.02299	0	0.0574713	0	1.32184	0.0229885	0.551724	3	0.0229885	0.931034	0	0.045977	1.22989	0.252874	0.0114943	0.37931	1.8046	0.0229885	0.827586	1.10345	0	1.37931	0.0229885	0.287356	1.70115	0	1.27586	0.551724	0.287356	0.045977	1.90805	0.0114943	0.0344828	6.63218	0.103448	0.666667	0	0	0.0574713	0.643678
Minimum number of sequences per CAZy family in Enterococcus genomes	5	0	0	0	0	0	0	0	0	3	0	0	0	0	0	0	0	0	0	0	0	0	0	0	0	0	0	0	0	0	0	0	0	0	0	0	0	0	0	0	0	0	0	0	0	0	0	0	0
Maximum number of sequences per CAZy family in Enterococcus genomes	26	4	8	7	1	1	0	0	0	8	0	2	0	6	1	2	7	1	6	0	1	4	4	1	3	5	1	4	4	0	5	1	6	12	0	3	1	3	2	5	1	2	11	6	2	0	0	1	1
Number of Enterococcus genomes containing a given CAZyme family	87	82	50	85	6	2	0	0	0	87	0	3	0	36	2	40	84	2	35	0	4	54	6	1	25	82	2	40	57	0	83	2	10	57	0	54	48	22	2	83	1	2	86	4	52	0	0	5	56
[truncated: 89 more columns]

## Sheet: Sheet1
1	2	3	4	5	6	7	8	9	10	11	12	13	14	15	16	17	18	19	20	21	22	23	24	25	26	27	28	29	30	31	32	33	34	35	36	37	38	39	40
41	42	43	44	45	46	47	48	49	50	51	52	53	54	55	56	57	58	59	60	61	62	63	64	65	66	67	68	69	70	71	72	73	74	75	76	77	78	79	80
81	82	83	84	85	86	87	88	89	90	91	92	93	94	95	96	97	98	99	100	101	102	103	104	105	106
