# Supplementary material for: Bamboo lignocellulose degradation by gut symbiotic microbiota of the bamboo snout beetle Cyrtotrachelus buqueti
Source: Biotechnol Biofuels. 2019 Apr 1;12:70. doi: 10.1186/s13068-019-1411-1 (PMC6442426; doi:10.1186/s13068-019-1411-1)
Supplement: Supplementary file 9 — Additional file 9: Table S4. Relative abundance of the predicted classifications in each sample by BugBase. [file 13068_2019_1411_MOESM9_ESM.xls]

## Sheet: predictions
Table S4. The relative abundance of predicted classsification in each sample by Bugbase.
Samples	Relative Abundance
	Aerobic	Anaerobic	Contains_Mobile_Elements	Facultatively_Anaerobic	Forms_Biofilms	Gram_Negative	Gram_Positive	Potentially_Pathogenic	Stress_Tolerant
AWG1	0	0.158184	0	0	0.0990371	0.841816	0.158184	0	1
AWG2	0.477896	0.376747	0.410556	0.0633235	0.54666	0.368403	0.631597	0.243147	0.837007
AWG3	0.166215	0.416174	0.1289	0.0677905	0.394456	0.75449	0.24551	0.610412	0.607663
AWG4	0.456626	0.33464	0.448669	0.0720769	0.555633	0.482383	0.517617	0.326084	0.884283
AWG5	0.439788	0.318044	0.13363	0.162126	0.418009	0.649361	0.350639	0.535439	0.88148
AWG6	0.36274	0.203757	0.253348	0.278773	0.496299	0.605901	0.394099	0.422556	0.827291
AWG7	0.402704	0.270604	0.355663	0.0965349	0.516818	0.598473	0.401527	0.393467	0.868833
AWG8	0.215771	0.430542	0.228962	0.0342628	0.253974	0.586458	0.413542	0.499147	0.63671
AWG9	0.0157588	0.907154	0.893364	0.0303671	0.9224	0.963228	0.0367723	0.937217	0.986767
AWG10	0.152472	0.174106	0.144983	0.0169213	0.196428	0.772514	0.227486	0.758543	0.342339
AWG11	0.306908	0.317414	0.266874	0.0504777	0.36256	0.679919	0.320081	0.698693	0.639614
AWG12	0.0881263	0.613708	0.232462	0.0635095	0.212755	0.427927	0.572073	0.312969	0.72979
AWG13	0.0696639	0.536962	0.188927	0.0570041	0.186099	0.499832	0.500168	0.5325	0.635065
AWG14	0.145424	0.15443	0.049893	0.0187492	0.18845	0.77223	0.22777	0.76283	0.331325
AWG15	0.289654	0.0962794	0.260117	0.0461815	0.333388	0.682604	0.317396	0.632833	0.392134
Average Abundance in AWG	0.239317	0.353916	0.266423	0.0705399	0.378864	0.645703	0.354297	0.511056	0.706687
YWG1	0.209138	0.582567	0.169263	0.0226145	0.275995	0.404848	0.595152	0.37787	0.814281
YWG2	0.219794	0.476802	0.180156	0.0511569	0.384329	0.559529	0.440471	0.461948	0.730929
YWG3	0.260648	0.402514	0.178503	0.0422337	0.397766	0.577279	0.422721	0.471892	0.655281
YWG4	0.262264	0.30466	0.194639	0.0696321	0.370315	0.691705	0.308295	0.454597	0.561306
YWG5	0.285329	0.205843	0.216139	0.0862858	0.425651	0.785394	0.214606	0.484122	0.519201
YWG6	0.168309	0.540382	0.308719	0.0247595	0.383122	0.628295	0.371705	0.286093	0.675506
YWG7	0.23587	0.415809	0.182978	0.0539142	0.481245	0.550552	0.449448	0.380607	0.820648
YWG8	0.234476	0.287694	0.213703	0.144434	0.479009	0.711879	0.288121	0.352386	0.69951
YWG9	0.140177	0.636525	0.0842054	0.0260015	0.226288	0.358702	0.641298	0.277805	0.832302
YWG10	0.189181	0.444166	0.253756	0.0494422	0.447498	0.575868	0.424132	0.412311	0.733678
YWG11	0.131964	0.432751	0.239379	0.0472655	0.381723	0.552637	0.447363	0.422839	0.775453
YWG12	0.18846	0.566167	0.123591	0.0229579	0.293457	0.485057	0.514943	0.359582	0.797749
YWG13	0.254901	0.524865	0.211665	0.0522001	0.357353	0.567295	0.432705	0.492297	0.813968
YWG14	0.148977	0.802975	0.134422	0.00795846	0.177345	0.797171	0.202829	0.773902	0.939509
YWG15	0.103415	0.832107	0.26421	0.0340852	0.305971	0.872451	0.127549	0.824326	0.972178
Average Abundance in YWG	0.202194	0.497055	0.197022	0.0489961	0.359138	0.607911	0.392089	0.455505	0.7561
pvalue	0.411649	0.053123	0.232597	0.286584	0.740361	0.503068	0.503068	0.455203	0.455692
